# Supplementary material for: The Moderating Role of Emotional Intelligence on the Relationship Between Nurses’ Preparedness to Care for COVID-19 Patients and Their Quality of Work Life
Source: Behav Sci (Basel). 2024 Dec 5;14(12):1166. doi: 10.3390/bs14121166 (PMC11672974; doi:10.3390/bs14121166)
Supplement: Supplementary file 1 [file behavsci-14-01166-s001.zip]

Archive with 6 entries (4 files):
- behavsci-3299708-supplementary/
- behavsci-3299708-supplementary/supplementary_S1.pdf
- behavsci-3299708-supplementary/supplementary_S2.pdf
- behavsci-3299708-supplementary/__MACOSX/
- behavsci-3299708-supplementary/__MACOSX/._Supplimentary_S1.pdf
- behavsci-3299708-supplementary/__MACOSX/._Supplimentary_S2.pdf
